# Supplementary material for: Construction of the Red Swamp Crayfish (Procambarus clarkii) Family Selection Population and Whole Genome Sequencing to Screen WIPFI Candidate Genes Related to Growth
Source: Genes (Basel). 2025 Jan 31;16(2):174. doi: 10.3390/genes16020174 (PMC11855636; doi:10.3390/genes16020174)
Supplement: Supplementary file 1 [file genes-16-00174-s001.zip]

Archive with 2 entries (2 files):
- Supplementary Material-Figure S1-S2_Table S-S2 .pdf
- Table S3.xlsx
