# Supplementary material for: Construction of the Red Swamp Crayfish (Procambarus clarkii) Family Selection Population and Whole Genome Sequencing to Screen WIPFI Candidate Genes Related to Growth
Source: Genes (Basel). 2025 Jan 31;16(2):174. doi: 10.3390/genes16020174 (PMC11855636; doi:10.3390/genes16020174)
Supplement: Supplementary file 1 [file genes-16-00174-s001.zip › Table S3.xlsx]

## Sheet: Sheet1
Table S3. Sequencing output data statistics and comparative efficiency
Sample	Total reads	Total bases	Mapped reads	Mapped bases	Mapped reads rate	Map depth	Cov1X	Cov3X	Cov5X	Cov10X	Cov20X
1	117545778	17449423542	116445407	17285522969	0.9906	6.24	0.8121	0.6343	0.4496	0.1445	0.0305
2	103033440	15351367258	102164225	15221457721	0.9916	5.5	0.7922	0.6057	0.4184	0.1271	0.0258
3	99318022	14803275316	98447206	14673131938	0.9912	5.3	0.788	0.5883	0.394	0.1136	0.0229
4	112459156	16570369346	111729894	16462478570	0.9935	5.94	0.8071	0.6186	0.4294	0.1358	0.0283
5	145956636	21757589427	144514225	21542088767	0.9901	7.78	0.8367	0.7044	0.564	0.2423	0.0466
6	93247132	13803988880	92273982	13659564062	0.9896	4.93	0.7581	0.5504	0.3669	0.1118	0.0228
7	164262540	24493109147	162915662	24291767277	0.9918	8.77	0.835	0.7212	0.6024	0.2994	0.0627
8	122952170	18343650088	121673629	18152452503	0.9896	6.55	0.8128	0.6593	0.498	0.1823	0.0353
9	112837686	16770974024	111799298	16616122690	0.9908	6	0.815	0.6353	0.448	0.1393	0.0275
10	103560506	15430344405	102322187	15245346850	0.988	5.5	0.7966	0.6096	0.4222	0.1282	0.0248
11	102211870	15233006759	101047797	15059119205	0.9886	5.44	0.7932	0.6022	0.4121	0.1224	0.0242
12	112944478	16739642263	111826965	16573531606	0.9901	5.98	0.7941	0.6199	0.4509	0.161	0.0321
13	103035080	15360073591	101908956	15191750779	0.9891	5.49	0.7982	0.6158	0.4307	0.1318	0.0251
14	92826590	13816223170	91748833	13655433167	0.9884	4.93	0.7768	0.5711	0.3772	0.1075	0.0221
15	131608506	19644614258	130175320	19430264491	0.9891	7.02	0.8185	0.6771	0.5298	0.2143	0.042
16	145474618	21685955190	143879295	21447511157	0.989	7.74	0.8274	0.6992	0.5626	0.2436	0.0501
17	114995066	17059267858	113741704	16872802615	0.9891	6.09	0.8167	0.6456	0.4658	0.1544	0.031
18	135533810	19929226967	132574353	19491718300	0.9782	7.04	0.809	0.6581	0.5049	0.2051	0.0427
19	127634402	19035975190	126351799	18844196980	0.99	6.8	0.8135	0.6653	0.5105	0.197	0.0392
20	112085536	16713118626	110843383	16527414708	0.9889	5.97	0.8035	0.6362	0.4629	0.1559	0.0314
21	125846318	18539477864	124704603	18370391283	0.9909	6.63	0.8177	0.6646	0.4993	0.1844	0.0376
22	110277520	16417339653	109051588	16234258865	0.9889	5.86	0.8044	0.6292	0.4498	0.147	0.0299
23	115067590	17125030996	113785368	16933641422	0.9889	6.11	0.8044	0.6406	0.4711	0.1636	0.0326
24	90876936	13539068546	90007932	13409191040	0.9904	4.84	0.7759	0.5697	0.3735	0.1035	0.021
25	116395076	17251268577	115426432	17107192082	0.9917	6.18	0.8183	0.6451	0.4653	0.1564	0.0314
26	116718622	17381088520	114213100	17006905154	0.9785	6.14	0.8005	0.6332	0.4627	0.1599	0.0322
27	112052346	16708825833	109726316	16361038299	0.9792	5.91	0.8019	0.6285	0.4506	0.1478	0.0297
28	101306492	15044140454	100372247	14905088171	0.9908	5.38	0.7665	0.5378	0.3599	0.127	0.0248
29	110635222	16483360464	109095596	16253292371	0.9861	5.87	0.8024	0.6307	0.4525	0.1478	0.0291
30	99001816	14775717018	97989340	14624245639	0.9898	5.28	0.789	0.5978	0.4084	0.1202	0.0236
31	115836330	17273001158	113817685	16971087699	0.9826	6.13	0.8213	0.6473	0.4608	0.1445	0.0295
32	103865578	15473524741	102351482	15247239382	0.9854	5.51	0.8112	0.6162	0.4153	0.1178	0.0244
33	122857260	18289611540	121561020	18095949856	0.9894	6.53	0.833	0.6771	0.5041	0.1744	0.0349
34	95318978	14206546721	94274947	14050455193	0.989	5.07	0.8044	0.5984	0.3941	0.1059	0.0205
35	122761948	18287507177	120749409	17986687275	0.9836	6.49	0.8318	0.6746	0.502	0.1736	0.0345
36	109033470	16256296404	107553475	16034987291	0.9864	5.79	0.8205	0.6371	0.4431	0.132	0.0269
37	100575096	14992320510	98183833	14634990020	0.9762	5.28	0.8073	0.6011	0.3961	0.108	0.022
38	123260832	18353804346	121697116	18120182112	0.9873	6.54	0.8286	0.669	0.4925	0.1669	0.0347
39	114344062	17013596000	113083570	16825325733	0.989	6.08	0.8272	0.6552	0.47	0.1511	0.0306
40	131260890	19483364630	130157857	19318995832	0.9916	6.98	0.8283	0.6747	0.507	0.1874	0.0378
41	97187260	14472043331	96042790	14301001602	0.9882	5.16	0.8114	0.6067	0.3999	0.1072	0.0213
42	99262144	14804298162	98107405	14631619317	0.9884	5.28	0.8084	0.6055	0.4039	0.1121	0.0223
43	114252996	16996271798	112347732	16711823878	0.9833	6.03	0.8196	0.6469	0.4652	0.1524	0.0309
44	95096346	14180437556	94129246	14035798082	0.9898	5.07	0.8063	0.5942	0.3844	0.1016	0.021
45	94062574	14017507383	92860516	13837794349	0.9872	5	0.8003	0.5841	0.3749	0.0981	0.0202
46	94230908	14032854046	92822627	13822241671	0.9851	4.99	0.8022	0.5895	0.3788	0.0983	0.0204
47	106143242	15814593803	104668400	15594183337	0.9861	5.63	0.8165	0.6295	0.4336	0.1277	0.0261
48	105064022	15653323671	103569321	15430034081	0.9858	5.57	0.8156	0.626	0.4311	0.1266	0.0248
49	124903298	18606655038	122516230	18250096540	0.9809	6.59	0.8312	0.6793	0.5111	0.1794	0.0351
50	114282194	17036808312	113108541	16861306118	0.9897	6.09	0.8233	0.6533	0.4708	0.1516	0.0304
51	122215836	18242606903	120771085	18026485522	0.9882	6.51	0.825	0.6602	0.4816	0.1593	0.0327
52	102382096	15274288307	101212552	15099347974	0.9886	5.45	0.8088	0.6178	0.4208	0.1216	0.0252
53	105068334	15616874464	104017682	15460019275	0.99	5.58	0.8103	0.6237	0.4306	0.1283	0.0264
54	98526402	14661262719	96792234	14401992475	0.9824	5.2	0.8071	0.6035	0.3965	0.1079	0.0227
55	122109422	18167644958	120342798	17903745531	0.9855	6.46	0.8284	0.6684	0.4907	0.1637	0.0339
56	120383662	17923288796	118880784	17698710957	0.9875	6.39	0.8263	0.6649	0.4895	0.1659	0.0339
57	117312080	17477312370	116050238	17288663349	0.9892	6.24	0.8266	0.6624	0.4839	0.1602	0.0325
58	114305088	17015075812	112414475	16732708683	0.9835	6.04	0.8276	0.6527	0.4658	0.1473	0.0301
59	102040162	15198023041	100883289	15025124792	0.9887	5.43	0.8132	0.6211	0.4225	0.1209	0.0242
60	125679314	18728576335	124348074	18529531701	0.9894	6.69	0.8345	0.6817	0.5145	0.1852	0.0369
61	104610956	15584063269	103505622	15418930033	0.9894	5.57	0.813	0.615	0.4164	0.1211	0.0252
62	95179198	14187192331	93992227	14009768396	0.9875	5.06	0.8003	0.5907	0.3843	0.1035	0.0218
63	108501388	16169614376	107139424	15965997772	0.9874	5.76	0.821	0.6411	0.4505	0.1374	0.0281
64	112755424	16811235112	111623945	16642026945	0.99	6.01	0.8151	0.638	0.454	0.1439	0.0289
65	118240958	17611491840	116930720	17415649763	0.9889	6.29	0.8235	0.6636	0.491	0.1664	0.0319
66	93977416	13960060973	93083230	13826662238	0.9905	4.99	0.7925	0.5841	0.3818	0.1045	0.0212
67	100580632	14983528682	99436341	14812454745	0.9886	5.35	0.8119	0.6158	0.4154	0.1166	0.0229
68	126279064	18822519437	125004666	18631948390	0.9899	6.73	0.8298	0.6745	0.5064	0.1816	0.0353
69	106046406	15799946962	104417110	15556433301	0.9846	5.62	0.8164	0.633	0.4431	0.134	0.026
70	95076128	14177940272	94067401	14027075772	0.9894	5.06	0.7965	0.5851	0.3828	0.1041	0.0209
71	97524874	14481737346	96048173	14261497538	0.9849	5.15	0.7978	0.591	0.3899	0.1098	0.0228
72	114147878	17005557541	111477460	16606393673	0.9766	6	0.8274	0.6536	0.467	0.1467	0.0295
73	120330686	17926128276	118311075	17624182610	0.9832	6.36	0.828	0.6699	0.4976	0.1712	0.0339
74	120843320	18013551461	119467545	17807854484	0.9886	6.43	0.8277	0.6659	0.4926	0.1694	0.0326
75	102072892	15194513183	100515035	14961850250	0.9847	5.4	0.8138	0.6213	0.4235	0.1222	0.0243
76	125759520	18748945520	124276946	18527245654	0.9882	6.69	0.8291	0.6791	0.5151	0.1877	0.0373
77	101817266	15171428794	100784130	15016945092	0.9899	5.42	0.811	0.6213	0.4261	0.124	0.0241
78	94089536	14000934868	93158946	13861906320	0.9901	5.01	0.7978	0.5896	0.385	0.1036	0.0205
79	105387946	15703637684	104319868	15543944900	0.9899	5.61	0.8123	0.6282	0.4362	0.1299	0.0256
80	93403226	13884628358	92187827	13703198958	0.987	4.95	0.796	0.587	0.3831	0.1028	0.0202
81	93567258	13886698134	92452415	13720332112	0.9881	4.95	0.7921	0.5763	0.3702	0.099	0.0204
82	122497012	18228191661	121293195	18048348150	0.9902	6.52	0.829	0.6725	0.5025	0.1767	0.0347
83	103863046	15490085382	102855535	15339435256	0.9903	5.54	0.8156	0.6226	0.4318	0.1328	0.0221
84	115774802	17245160211	114575084	17065816109	0.9896	6.16	0.826	0.6551	0.4714	0.1522	0.0305
85	109474734	16315292334	108404446	16155276674	0.9902	5.83	0.8156	0.6383	0.4528	0.1426	0.0283
86	91522686	13645400531	90656119	13515808203	0.9905	4.88	0.7958	0.5805	0.3739	0.0986	0.0199
87	109252556	16286958125	107769232	16065152049	0.9864	5.8	0.8173	0.6369	0.4465	0.1368	0.0281
88	95843076	14270913957	94152354	14018500250	0.9824	5.06	0.8043	0.5944	0.3865	0.1033	0.021
89	105819202	15758230476	104318214	15534044048	0.9858	5.61	0.8211	0.6332	0.4379	0.1299	0.0256
90	116346098	17336559083	114858468	17114205787	0.9872	6.18	0.8224	0.6581	0.4815	0.1609	0.0313
91	111299904	16580544046	110188336	16414370296	0.99	5.93	0.8253	0.65	0.4647	0.1488	0.0289
92	115307846	17185865792	113923479	16978969429	0.988	6.13	0.8221	0.6521	0.4715	0.1554	0.0313
93	99704196	14854938370	98620286	14692903174	0.9891	5.31	0.8048	0.6092	0.4137	0.1203	0.0235
94	107523018	16014531122	106016782	15789450586	0.986	5.7	0.8186	0.6347	0.4419	0.132	0.0267
95	107918924	16086838781	106658740	15898378176	0.9883	5.74	0.8118	0.6305	0.4417	0.1347	0.0274
96	102585992	15301168419	101433917	15128905004	0.9888	5.46	0.7751	0.5745	0.4151	0.1592	0.0256
97	108907802	16228193330	107709276	16049003101	0.989	5.79	0.8166	0.6409	0.4554	0.1414	0.0278
98	88118652	13071261923	87196462	12934426734	0.9895	4.67	0.7852	0.5602	0.3528	0.0931	0.0194
99	110816944	16515946690	109587350	16332113408	0.9889	5.9	0.8187	0.6485	0.4664	0.1486	0.0291
100	105833574	15772681949	103665810	15448823310	0.9795	5.58	0.8171	0.6292	0.4339	0.128	0.0258
101	95972584	14305193555	94898268	14144538802	0.9888	5.11	0.807	0.5947	0.3854	0.1034	0.0217
102	97580770	14541387399	96503649	14380740667	0.989	5.19	0.8073	0.6042	0.4015	0.1114	0.0226
103	109983846	16387594024	108653195	16188621352	0.9879	5.85	0.8186	0.6423	0.4573	0.1441	0.0284
104	107754222	16056348513	106583320	15881240695	0.9891	5.73	0.8183	0.638	0.448	0.136	0.0269
105	154378166	23010182748	152476009	22725833954	0.9877	8.21	0.8504	0.7308	0.5991	0.2727	0.0553
106	117381930	17487232617	116017267	17283243789	0.9884	6.24	0.8292	0.6667	0.49	0.1651	0.0328
107	93419696	13920600304	92330317	13757743500	0.9883	4.97	0.8066	0.5914	0.3817	0.1001	0.0201
108	114749432	17094951166	113156033	16856826667	0.9861	6.09	0.8273	0.6564	0.4743	0.1562	0.0315
109	98120912	14610020524	96822650	14416080661	0.9868	5.21	0.8117	0.6061	0.4006	0.1108	0.0225
110	91500068	13641157583	90466060	13486559127	0.9887	4.87	0.804	0.5866	0.3743	0.0959	0.0193
111	106124916	15787955606	104928102	15609270352	0.9887	5.64	0.8238	0.6307	0.4311	0.126	0.026
112	108173804	16122638727	106925268	15936015145	0.9885	5.75	0.8206	0.6366	0.444	0.1337	0.0275
113	99727822	14862991200	98506804	14680443095	0.9878	5.3	0.8139	0.6117	0.4056	0.111	0.0228
114	104774350	15619992300	103564696	15439087602	0.9885	5.57	0.818	0.6341	0.4412	0.1314	0.0262
115	90836692	13524533108	89749746	13362070552	0.988	4.82	0.805	0.5882	0.3758	0.0968	0.0194
116	104956322	15637695717	103455354	15413552263	0.9857	5.57	0.8203	0.6306	0.4336	0.1277	0.0259
117	106464230	15860510191	104576209	15578466377	0.9823	5.62	0.8221	0.6335	0.4361	0.127	0.0256
118	104290036	15530536161	103114594	15354903943	0.9887	5.54	0.8169	0.6279	0.4313	0.1253	0.0248
119	122735564	18288344738	121457832	18097361717	0.9896	6.53	0.8328	0.6684	0.4912	0.1681	0.0334
120	103623030	15448457158	102510792	15282115032	0.9893	5.52	0.8136	0.6191	0.4209	0.122	0.0244
121	132992392	19806504287	131686478	19611322548	0.9902	7.08	0.8397	0.6972	0.5395	0.207	0.0411
122	103317676	15391689051	101969621	15190390980	0.987	5.48	0.8138	0.6223	0.4259	0.125	0.0255
123	96371628	14360246076	95279101	14196913900	0.9887	5.13	0.8103	0.6036	0.3982	0.1086	0.0216
124	97165060	14494556964	95950797	14312966997	0.9875	5.17	0.8104	0.6024	0.3975	0.11	0.0223
125	109442298	16306793957	108082097	16103429131	0.9876	5.81	0.8101	0.6321	0.4465	0.1386	0.0278
126	95669374	14267196322	94522642	14095712108	0.988	5.09	0.7892	0.5881	0.3912	0.1085	0.0215
127	100757746	15005145513	99643111	14838551242	0.9889	5.36	0.8029	0.6076	0.4093	0.1145	0.0231
128	122335984	18221583189	121045131	18028644470	0.9894	6.51	0.8197	0.6645	0.4958	0.1726	0.0343
129	106813632	15891841168	105799626	15740348359	0.9905	5.68	0.8087	0.6247	0.4325	0.1295	0.0266
130	104620476	15596455815	103401966	15414237500	0.9884	5.57	0.8058	0.6216	0.4297	0.1273	0.026
131	107581806	16035957273	106303102	15844847237	0.9881	5.72	0.8025	0.6117	0.4224	0.1273	0.026
132	107543802	16037724243	106408347	15867879514	0.9894	5.73	0.8041	0.6233	0.4366	0.1334	0.0269
133	96786036	14451531746	95847415	14311030745	0.9903	5.17	0.793	0.591	0.3907	0.107	0.0223
134	132924190	19817455470	131350026	19582017423	0.9882	7.07	0.8284	0.6886	0.5347	0.2032	0.0394
135	108514736	16187842737	107041024	15967322187	0.9864	5.77	0.8045	0.621	0.4341	0.132	0.0265
136	133732794	19930666942	132088074	19684689551	0.9877	7.11	0.8298	0.6892	0.5337	0.2027	0.0405
137	106494462	15878799128	105268311	15695398965	0.9885	5.67	0.8072	0.6275	0.4392	0.1321	0.0265
138	104113982	15517520669	102832258	15325857191	0.9877	5.53	0.8112	0.6259	0.4322	0.1267	0.0249
139	105067218	15673741533	103511673	15441025793	0.9852	5.58	0.8064	0.6193	0.4275	0.1269	0.0263
140	115239668	17171435878	114041569	16992310433	0.9896	6.14	0.8166	0.6495	0.4701	0.1535	0.0313
141	70781472	10517183371	69955529	10394695400	0.9883	3.75	0.7487	0.4777	0.2671	0.0615	0.013
142	107641866	16042383204	106048410	15804183428	0.9852	5.71	0.8137	0.6303	0.4395	0.1313	0.0264
143	123954208	18483819890	122678174	18292921278	0.9897	6.6	0.8236	0.6706	0.5042	0.1785	0.0356
144	131050650	19518926791	129472966	19283041728	0.988	6.96	0.8276	0.6816	0.5229	0.196	0.0393
145	128853724	19186395855	127425443	18972952410	0.9889	6.85	0.8274	0.6782	0.5152	0.1882	0.0385
146	105421250	15676733298	104367728	15519536244	0.99	5.6	0.7991	0.6097	0.4234	0.1347	0.0283
147	121211954	18071104244	119876522	17871371277	0.989	6.45	0.8224	0.6615	0.4907	0.1683	0.0329
148	112438166	16773946081	111303414	16604167871	0.9899	6	0.8118	0.6386	0.4572	0.1455	0.029
149	106634014	15861341521	105334240	15667325938	0.9878	5.66	0.8093	0.625	0.4349	0.1314	0.0272
150	117761766	17528078358	116455309	17332844008	0.9889	6.26	0.8169	0.6544	0.4801	0.1618	0.0323
151	113543514	16922942122	112222372	16725351294	0.9884	6.04	0.8177	0.6492	0.4698	0.1523	0.03
152	107097668	15928069707	106059066	15773024622	0.9903	5.7	0.8075	0.6266	0.4407	0.1373	0.0276
153	102098546	15207369337	100858498	15021994539	0.9879	5.42	0.806	0.6132	0.4168	0.1194	0.0238
154	121366188	18078275407	120174022	17900022689	0.9902	6.46	0.8184	0.6625	0.4941	0.1727	0.0346
155	103373852	15393884921	102337428	15239013853	0.99	5.5	0.806	0.6174	0.4227	0.1226	0.025
156	101849370	15177947589	100560452	14985345083	0.9873	5.41	0.8081	0.6159	0.4211	0.1214	0.0239
157	107587650	16033378143	106370469	15851416950	0.9887	5.72	0.8133	0.6316	0.4424	0.1337	0.0267
158	102942456	15339250715	93038771	13857016048	0.9038	5	0.7832	0.5643	0.359	0.0935	0.0192
159	118581064	17645473969	109383376	16269531209	0.9224	5.87	0.8023	0.6039	0.4082	0.1196	0.0256
160	120507626	17962470794	107396669	16000165301	0.8912	5.78	0.7959	0.5982	0.4024	0.1149	0.024
161	112350990	16684775585	106022760	15739075399	0.9437	5.68	0.7951	0.5931	0.395	0.1125	0.024
162	116632898	17377060748	107055486	15943933344	0.9179	5.76	0.8064	0.6172	0.4226	0.1233	0.0253
163	131954898	19670941588	118595642	17671571507	0.8988	6.38	0.8122	0.6401	0.4572	0.1439	0.0286
164	104463418	15564020871	96939925	14437985817	0.928	5.21	0.7836	0.5759	0.3757	0.102	0.0209
165	103832742	15466422318	102554337	15275314171	0.9877	5.52	0.8051	0.6106	0.4144	0.1198	0.0249
166	104183538	15530534512	96636139	14400820532	0.9276	5.2	0.7938	0.5827	0.3768	0.0997	0.0208
167	109269150	16291143145	105708469	15758213499	0.9674	5.69	0.8057	0.6132	0.4201	0.1248	0.0264
168	99701236	14854766271	94587938	14089277098	0.9487	5.09	0.7933	0.5765	0.3687	0.0958	0.0204
169	159698264	23660640708	155231487	22993969927	0.972	8.3	0.839	0.712	0.5734	0.25	0.0515
170	126006058	18797189625	124591688	18585539142	0.9888	6.71	0.8242	0.6665	0.4979	0.1775	0.0355
171	104705630	15607707303	101043440	15059864795	0.965	5.44	0.7933	0.5977	0.401	0.1136	0.0241
172	98830368	14734340659	93676788	13962947294	0.9479	5.04	0.7877	0.5722	0.3669	0.0976	0.0206
173	128695366	19172548353	119880829	17853493753	0.9315	6.45	0.8186	0.6536	0.4741	0.1537	0.0318
174	113349640	16881328584	103789775	15450915894	0.9157	5.58	0.8008	0.6066	0.4083	0.1146	0.0234
175	142744096	21269554523	128268978	19103419098	0.8986	6.9	0.82	0.663	0.4914	0.1673	0.0342
176	138974662	20641740574	131745818	19561575328	0.948	7.06	0.825	0.6742	0.5078	0.1821	0.0374
177	148156204	22027323069	137581222	20446441164	0.9286	7.38	0.8274	0.6833	0.5226	0.1935	0.04
178	136447640	20339811608	135207823	20154440901	0.9909	7.28	0.8279	0.6897	0.5387	0.2152	0.0435
179	108095744	16124712401	107019515	15963686656	0.99	5.76	0.8051	0.626	0.4407	0.1359	0.0276
180	117549752	17517078173	116230010	17319781697	0.9888	6.25	0.8166	0.6539	0.4795	0.1608	0.0328
181	105811438	15734783693	104825355	15587590813	0.9907	5.63	0.8051	0.62	0.4315	0.1335	0.0273
182	124720616	18579126785	123453310	18389686161	0.9898	6.64	0.824	0.6709	0.5036	0.1776	0.0355
183	51165828	7596514474	50446727	7490611392	0.9859	2.7	0.6882	0.355	0.1589	0.0309	0.0069
184	135535936	20177907558	134177975	19974973672	0.99	7.21	0.8285	0.6891	0.537	0.21	0.0429
185	119792436	17849030284	118616782	17673268312	0.9902	6.38	0.8135	0.6546	0.4847	0.1665	0.0333
186	155438588	23118755764	153955047	22897194645	0.9905	8.27	0.8421	0.7205	0.5863	0.2633	0.0562
187	101673032	15157504694	100685018	15009729474	0.9903	5.42	0.8005	0.6108	0.4177	0.1212	0.0243
188	102391950	15266565770	101387287	15116304626	0.9902	5.46	0.8009	0.6111	0.4194	0.1233	0.0243
189	110754194	16491736624	109543691	16310773627	0.9891	5.89	0.809	0.6307	0.4434	0.1365	0.0285
190	100833662	15021633486	99858267	14875764016	0.9903	5.37	0.8002	0.6074	0.4114	0.1183	0.0248
191	102178104	15217599937	101169607	15066799975	0.9901	5.44	0.8021	0.6139	0.4211	0.1231	0.025
192	92216910	13716741598	91196952	13564338231	0.9889	4.9	0.7912	0.5772	0.3698	0.0972	0.0202
193	106183372	15828035254	105054506	15659173787	0.9894	5.65	0.8046	0.6265	0.4405	0.1329	0.0261
194	106799106	15904639657	105676614	15736929066	0.9895	5.68	0.8047	0.6229	0.4364	0.1353	0.0276
195	50151886	7449659658	49429720	7343086151	0.9856	2.65	0.693	0.354	0.1558	0.0298	0.0066
196	101741324	15156272855	100663608	14995168033	0.9894	5.41	0.8003	0.6117	0.4192	0.1216	0.0242
197	113938256	16993378213	112689924	16806654472	0.989	6.07	0.8233	0.6455	0.4591	0.1465	0.03
